# Supplementary material for: A Novel Approach to Monitor the Concentration of Phosphate Buffers in the Range of 1 M to 0.1 M Using a Silicon-Based Impedance Sensor
Source: Biosensors (Basel). 2023 Aug 24;13(9):841. doi: 10.3390/bios13090841 (PMC10527345; doi:10.3390/bios13090841)
Supplement: Supplementary file 1 [file biosensors-13-00841-s001.zip]

Archive with 1 entries (1 files):
- biosensors-2540951-supplementary.pdf
